# Supplementary material for: Contrasting life histories contribute to divergent patterns of genetic diversity and population connectivity in freshwater sculpin fishes
Source: BMC Evol Biol. 2018 Apr 11;18:52. doi: 10.1186/s12862-018-1171-8 (PMC5896141; doi:10.1186/s12862-018-1171-8)
Supplement: Supplementary file 1 — Table S1. Information of sampling localities, population codes, coordinate (latitude/longitude), and river basins. Table S2. Statistical tests for a recent bottleneck in each of the five and 10 populations of C. hangiongensis and C. koreanus, respectively from South Korea. P-values are based on the Wilcoxon test. Allelic frequency distribution shape was normal or shifted for mode-shift distortion. Population abbreviations as in text and Additional file 1: Table S1. (ZIP 26 kb) [file 12862_2018_1171_MOESM1_ESM.zip]

Archive with 2 entries (2 files):
- Table S1. Information of sampling localities .docx
- Table S2. Bottleneck analysis.docx
